# Supplementary material for: Culturing Keratinocytes on Biomimetic Substrates Facilitates Improved Epidermal Assembly In Vitro
Source: Cells. 2021 May 12;10(5):1177. doi: 10.3390/cells10051177 (PMC8151809; doi:10.3390/cells10051177)
Supplement: Supplementary file 1 [file cells-10-01177-s001.zip]

Archive with 1 entries (1 files):
- cells-1182646-supplementary.pdf
